# Supplementary material for: SeqOthello: querying RNA-seq experiments at scale
Source: Genome Biol. 2018 Oct 19;19:167. doi: 10.1186/s13059-018-1535-9 (PMC6194578; doi:10.1186/s13059-018-1535-9)
Supplement: Supplementary file 2 — Details of SRA samples used for performance comparison between SeqOthello and other SBT-based methods. (XLSX 53 kb) [file 13059_2018_1535_MOESM2_ESM.xlsx]

## Sheet: Content Description
Content
1. SRA_2652
List of all 2652 SRA experiments used for performance comparison.
2.SRA2652_150_Samples
List of the 150 experiments used for the accuracy assessment

## Sheet: 1.SRA2652
Experiment	Cutoff
SRR014494	1
SRR014495	1
SRR029131	1
SRR032273	20
SRR032276	20
SRR032277	20
SRR032278	1
SRR033725	1
SRR033726	1
SRR034203	10
SRR037695	1
SRR037696	3
SRR037697	3
SRR037698	3
SRR037699	3
SRR037700	3
SRR037701	3
SRR037702	3
SRR037703	1
SRR037704	1
SRR037705	1
SRR037706	1
SRR037707	1
SRR037708	1
SRR037709	1
SRR038294	3
SRR038295	3
SRR038296	3
SRR038297	3
SRR038298	3
SRR038299	3
SRR038300	3
SRR038301	3
SRR038302	3
SRR038303	3
SRR038446	3
SRR038447	3
SRR038448	3
SRR038449	3
SRR038450	3
SRR038451	3
SRR038452	3
SRR038453	3
SRR038454	3
SRR038455	3
SRR038456	3
SRR038457	3
SRR038458	3
SRR038459	3
SRR038996	1
SRR038997	1
SRR038998	1
SRR038999	1
SRR039000	1
SRR039001	1
SRR039190	1
SRR039191	1
SRR039192	1
SRR039193	1
SRR039628	1
SRR039629	1
SRR039630	1
SRR039631	1
SRR039632	1
SRR039633	1
SRR058070	1
SRR058071	1
SRR058072	1
SRR060885	1
SRR060886	1
SRR060887	1
SRR060888	1
SRR060889	1
SRR060890	1
SRR060891	1
SRR060892	1
SRR060893	1
SRR060894	1
SRR060895	1
SRR060896	1
SRR060897	1
SRR060898	1
SRR060899	1
SRR060900	1
SRR060901	1
SRR060902	1
SRR060903	1
SRR060904	1
SRR060905	1
SRR060906	1
SRR060907	1
SRR060908	1
SRR060909	1
SRR060910	1
SRR060911	1
SRR066462	1
SRR066463	1
SRR066464	1
SRR066465	1
SRR066466	1
SRR066467	1
SRR066468	1
SRR067891	1
SRR067892	1
SRR067893	1
SRR067894	1
SRR067895	1
SRR067896	1
SRR067897	1
SRR067898	1
SRR067899	1
SRR067900	1
SRR067901	1
SRR067902	1
SRR067903	1
SRR067904	1
SRR077867	1
SRR077868	1
SRR077869	1
SRR079377	1
SRR079378	1
SRR079379	1
SRR079380	1
SRR079381	1
SRR079382	1
SRR079383	1
SRR079384	1
SRR090233	1
SRR095854	1
SRR1002075	20
SRR1002076	20
SRR1002077	20
SRR1002078	20
SRR1002079	20
SRR1002080	20
SRR1002081	20
SRR1002082	20
SRR1002083	20
SRR1002084	20
SRR1002085	20
SRR1002086	20
SRR1002087	20
SRR1002088	20
SRR1002089	20
SRR1002090	20
SRR1002091	20
SRR1002092	20
SRR1002093	20
SRR1002094	20
SRR1002095	20
SRR1002096	20
SRR1002097	20
SRR1002098	20
SRR1002099	20
SRR1002100	20
SRR1002101	20
SRR1012314	10
SRR1012315	1
SRR1012316	3
SRR1012317	1
SRR1012318	3
SRR1012319	20
SRR1012320	1
SRR1012321	1
SRR1012322	1
SRR1012323	1
SRR1012324	1
SRR1012325	1
SRR1012326	1
SRR1012327	1
SRR1012328	1
SRR1012329	1
SRR1012330	1
SRR1012331	1
SRR1012332	1
SRR1012333	1
SRR1012334	1
SRR1012335	1
SRR1012336	1
SRR1013488	20
SRR101423	1
SRR101424	3
SRR101425	1
SRR101426	3
SRR1019444	3
SRR1019445	3
SRR1023790	20
SRR1023791	20
SRR1023792	20
SRR1023793	20
SRR1023794	50
SRR1023795	20
SRR1023796	50
SRR1023797	50
SRR1023798	50
SRR1023799	50
SRR1023800	20
SRR1024048	20
SRR1024120	20
SRR1024121	20
SRR1024122	10
SRR1024123	20
SRR1024124	20
SRR1024125	20
SRR1024126	20
SRR1024127	10
SRR1024128	20
SRR1024129	50
SRR1024130	20
SRR1024131	1
SRR1024132	1
SRR1024133	1
SRR1024134	3
SRR1024135	1
SRR1024136	10
SRR1024137	1
SRR1024138	1
SRR1024139	1
SRR1024140	1
SRR1024141	1
SRR1024156	20
SRR1024157	20
SRR1027171	20
SRR1027172	10
SRR1027173	20
SRR1027174	20
SRR1027175	20
SRR1027176	20
SRR1027177	20
SRR1027178	20
SRR1027179	20
SRR1027180	20
SRR1027181	20
SRR1027182	20
SRR1027183	20
SRR1027184	50
SRR1027185	20
SRR1027186	20
SRR1027187	20
SRR1027188	20
SRR1027189	20
SRR1027190	20
SRR1029672	20
SRR1029673	20
SRR1029674	20
SRR1029675	20
SRR1029676	10
SRR1029677	20
SRR1030492	20
SRR1030493	20
SRR1030494	20
SRR1030495	20
SRR1030496	20
SRR1030497	20
SRR1030498	20
SRR1030499	20
SRR1033463	1
SRR1033464	1
SRR1033465	1
SRR1033466	3
SRR1033467	1
SRR1033468	3
SRR1035695	20
SRR1035696	20
SRR1035697	20
SRR1035698	20
SRR1035699	20
SRR1035700	20
SRR1035701	20
SRR1035702	20
SRR1036961	10
SRR1036962	10
SRR1036963	10
SRR1036964	10
SRR1036965	10
SRR1036966	10
SRR1036967	10
SRR1036968	10
SRR1036969	10
SRR1041794	10
SRR1047813	10
SRR1047814	20
SRR1047815	20
SRR1047816	20
SRR1047817	20
SRR1047818	10
SRR1047819	20
SRR1047820	20
SRR1047821	20
SRR1047822	20
SRR1047823	20
SRR1047824	20
SRR1047825	20
SRR1047826	20
SRR1047827	20
SRR1047828	20
SRR1047829	20
SRR1047830	20
SRR1047831	20
SRR1047832	20
SRR1047833	20
SRR1047834	20
SRR1047835	20
SRR1047836	20
SRR1047837	20
SRR1047838	10
SRR1047839	20
SRR1047840	20
SRR1047841	20
SRR1047842	20
SRR1047843	10
SRR1047844	20
SRR1047845	20
SRR1047846	20
SRR1047847	20
SRR1047848	10
SRR1047849	20
SRR1047850	20
SRR1047851	20
SRR1047852	20
SRR1047853	20
SRR1047854	20
SRR1047855	20
SRR1047856	20
SRR1047857	20
SRR1047858	20
SRR1047859	20
SRR1047860	20
SRR1047861	20
SRR1047862	20
SRR1047863	50
SRR1047864	50
SRR1047865	50
SRR1047866	50
SRR1047867	50
SRR1047868	50
SRR1047869	50
SRR1047870	50
SRR1047871	50
SRR1047872	50
SRR1047873	50
SRR1047874	50
SRR1049407	50
SRR1049408	50
SRR1050945	1
SRR1050946	3
SRR1050947	1
SRR1050948	20
SRR1050949	1
SRR1050950	20
SRR1050951	3
SRR1050952	20
SRR1050953	1
SRR1050954	3
SRR1055983	20
SRR1055984	20
SRR1057978	50
SRR1057979	50
SRR1057980	50
SRR1057981	50
SRR1057982	50
SRR1057983	10
SRR1057984	10
SRR1057985	10
SRR1057986	10
SRR1057987	10
SRR1057988	10
SRR1057989	10
SRR1057990	10
SRR1057991	20
SRR1057992	20
SRR1060753	10
SRR1060754	20
SRR1060755	20
SRR1060756	10
SRR1060757	20
SRR1060758	20
SRR1060759	20
SRR1060760	3
SRR1060761	20
SRR1060762	1
SRR1060763	20
SRR1060764	20
SRR1060765	10
SRR1060766	20
SRR1060767	20
SRR1060768	10
SRR1060769	20
SRR1060770	20
SRR1060771	20
SRR1060772	3
SRR1060773	20
SRR1060774	1
SRR1060775	10
SRR1060776	20
SRR1060777	20
SRR1060778	20
SRR1060779	20
SRR1060780	20
SRR1060781	20
SRR1060782	20
SRR1060783	10
SRR1060784	10
SRR1060785	10
SRR1060786	10
SRR1060787	10
SRR1060788	20
SRR1060789	20
SRR1060790	20
SRR1060791	20
SRR1060792	20
SRR1060793	20
SRR1060794	20
SRR1060795	10
SRR1060796	10
SRR1060797	10
SRR1060798	10
SRR1060799	10
SRR1066622	10
SRR1066623	20
SRR1066624	10
SRR1066625	10
SRR1066626	10
SRR1066627	20
SRR1066628	20
SRR1066629	20
SRR1066630	20
SRR1066631	20
SRR1066632	20
SRR1066633	20
SRR1066634	20
SRR1066635	1
SRR1066636	20
SRR1066637	20
SRR1066638	20
SRR1066639	20
SRR1066640	10
SRR1066641	20
SRR1067911	50
SRR1067912	50
SRR1067913	50
SRR1067914	20
SRR1067915	50
SRR1067916	50
SRR1067917	50
SRR1067918	50
SRR1067919	50
SRR1067920	50
SRR1067921	20
SRR1067922	50
SRR1067923	50
SRR1067924	50
SRR1067925	50
SRR1106195	20
SRR1106196	10
SRR1106197	20
SRR1106198	20
SRR1106199	20
SRR1106200	20
SRR1106201	20
SRR1106202	20
SRR1106203	20
SRR1106204	20
SRR1107833	50
SRR1107834	20
SRR1107835	20
SRR1120098	10
SRR1120099	10
SRR1143450	10
SRR1143451	10
SRR1144283	1
SRR1144284	1
SRR1145636	20
SRR1145637	20
SRR1145638	20
SRR1145639	20
SRR1145640	20
SRR1145641	20
SRR1145642	20
SRR1145643	20
SRR1145644	20
SRR1145645	20
SRR1145646	20
SRR1145647	20
SRR1169728	20
SRR1174330	20
SRR1174331	20
SRR1174332	10
SRR1174333	20
SRR1174334	10
SRR1174335	20
SRR1174336	10
SRR1174337	10
SRR1174338	10
SRR1186052	50
SRR1186053	50
SRR1186054	50
SRR1186055	50
SRR1186056	20
SRR1186057	50
SRR1186058	20
SRR1186059	20
SRR1193564	10
SRR1193565	10
SRR1193566	20
SRR1193567	10
SRR1193568	10
SRR1193569	10
SRR1193570	10
SRR1193571	10
SRR1193572	20
SRR1193573	20
SRR1193574	20
SRR1193575	10
SRR1200498	20
SRR1200499	20
SRR1200500	20
SRR1200501	20
SRR1200502	20
SRR1200503	20
SRR1200504	20
SRR1200505	20
SRR1200506	20
SRR1200507	20
SRR1200508	20
SRR1200509	20
SRR1200510	20
SRR1200511	20
SRR1200512	20
SRR1200513	20
SRR1200514	20
SRR1200515	20
SRR1200516	20
SRR1283038	20
SRR1285995	20
SRR1285996	20
SRR1285997	20
SRR1285998	20
SRR1286927	20
SRR1286928	20
SRR1286929	50
SRR1286930	20
SRR1292576	3
SRR1292577	10
SRR1292578	20
SRR1292579	10
SRR1292580	20
SRR1292581	20
SRR1292582	20
SRR1292583	20
SRR1292584	20
SRR1294095	20
SRR1294096	20
SRR1294097	20
SRR1294098	20
SRR1294099	20
SRR1294100	20
SRR1294101	20
SRR1294102	10
SRR1294103	20
SRR1294104	20
SRR1294105	20
SRR1294106	20
SRR1294113	20
SRR1294114	20
SRR1294115	20
SRR1294116	20
SRR1294117	20
SRR1294118	20
SRR1294119	20
SRR1294120	20
SRR1294121	20
SRR1294122	20
SRR1300547	10
SRR1300548	3
SRR1300549	10
SRR1300550	10
SRR1300551	10
SRR1303625	10
SRR1303626	10
SRR1313062	20
SRR1313063	20
SRR1313064	20
SRR1313065	20
SRR1313066	20
SRR1313067	20
SRR1313068	20
SRR1313069	50
SRR1313070	50
SRR1313071	50
SRR1313072	50
SRR1313073	50
SRR1313074	50
SRR1313075	50
SRR1313076	50
SRR1313077	50
SRR1313078	50
SRR1313079	50
SRR1313080	50
SRR1313081	50
SRR1313082	50
SRR1313083	50
SRR1313084	20
SRR1313085	50
SRR1313086	50
SRR1313087	50
SRR1313088	50
SRR1313089	50
SRR1313090	20
SRR1313091	20
SRR1313092	20
SRR1313093	20
SRR1313094	20
SRR1313095	20
SRR1313096	50
SRR1313097	50
SRR1313098	20
SRR1313099	20
SRR1313100	20
SRR1313101	20
SRR1313102	50
SRR1313103	50
SRR1313104	20
SRR1313105	20
SRR1313106	20
SRR1313107	50
SRR1313108	20
SRR1313109	20
SRR1313110	50
SRR1313111	20
SRR1313112	20
SRR1313113	50
SRR1313114	50
SRR1313115	50
SRR1313116	20
SRR1313117	20
SRR1313118	50
SRR1313119	20
SRR1313120	50
SRR1313121	20
SRR1313122	20
SRR1313123	20
SRR1313124	20
SRR1313125	20
SRR1313126	20
SRR1313127	20
SRR1313128	20
SRR1313129	20
SRR1313130	50
SRR1313131	50
SRR1313132	50
SRR1313133	20
SRR1313134	20
SRR1313135	50
SRR1313136	20
SRR1313137	50
SRR1313138	50
SRR1313139	50
SRR1313140	50
SRR1313141	50
SRR1313142	50
SRR1313143	50
SRR1313144	50
SRR1313145	50
SRR1313146	50
SRR1313147	50
SRR1313148	50
SRR1313149	20
SRR1313150	50
SRR1313151	50
SRR1313152	50
SRR1313153	50
SRR1313154	50
SRR1313155	50
SRR1313156	50
SRR1313157	50
SRR1313158	20
SRR1313159	50
SRR1313160	20
SRR1313161	50
SRR1313162	50
SRR1313163	20
SRR1313164	20
SRR1313165	50
SRR1313166	50
SRR1313167	50
SRR1313168	20
SRR1313169	20
SRR1313170	20
SRR1313171	20
SRR1313172	20
SRR1313173	20
SRR1313174	20
SRR1313175	20
SRR1313176	50
SRR1313177	20
SRR1313178	50
SRR1313179	20
SRR1313180	20
SRR1313181	20
SRR1313182	20
SRR1313183	20
SRR1313184	20
SRR1313185	20
SRR1313186	20
SRR1313187	50
SRR1313188	20
SRR1313189	50
SRR1313190	20
SRR1313191	20
SRR1313192	20
SRR1313193	20
SRR1313194	20
SRR1313195	50
SRR1313196	50
SRR1313197	20
SRR1313198	20
SRR1313199	20
SRR1313200	20
SRR1313201	20
SRR1313202	50
SRR1313203	50
SRR1313204	50
SRR1313205	50
SRR1313206	50
SRR1313207	50
SRR1313208	50
SRR1313209	50
SRR1313210	50
SRR1313211	20
SRR1313212	20
SRR1313213	50
SRR1313214	50
SRR1313215	50
SRR1313216	20
SRR1313217	20
SRR1313218	50
SRR1313219	50
SRR1313220	50
SRR1313221	50
SRR1313222	20
SRR1313223	20
SRR1313224	50
SRR1313225	20
SRR1313226	20
SRR1313227	50
SRR1313228	50
SRR1313229	50
SRR1363852	10
SRR1363853	3
SRR1363854	3
SRR1363855	3
SRR1363856	3
SRR1363857	10
SRR1409743	1
SRR1409744	1
SRR1409745	1
SRR1409746	1
SRR1409747	1
SRR1509730	3
SRR1509731	10
SRR1509732	10
SRR1509733	10
SRR1509734	10
SRR1509735	10
SRR1509736	3
SRR1509737	10
SRR1509738	10
SRR1509739	10
SRR1509740	10
SRR1509741	10
SRR1511596	20
SRR1511597	20
SRR1511598	50
SRR1511599	50
SRR1513329	20
SRR1513330	20
SRR1513331	20
SRR1513332	20
SRR1513333	20
SRR1513334	20
SRR1519062	50
SRR1519063	50
SRR1519064	50
SRR1519065	50
SRR1519066	50
SRR1519067	50
SRR1519068	50
SRR1519069	20
SRR1519070	20
SRR191393	1
SRR191394	1
SRR191395	1
SRR191396	1
SRR191397	1
SRR191398	1
SRR191399	1
SRR191400	1
SRR191401	1
SRR191402	1
SRR191403	1
SRR191404	1
SRR191405	1
SRR191406	1
SRR191407	1
SRR191408	1
SRR191409	1
SRR191410	1
SRR191411	1
SRR191412	1
SRR191413	1
SRR191414	1
SRR191415	1
SRR191416	1
SRR191417	1
SRR191418	1
SRR191419	1
SRR191420	1
SRR191421	1
SRR191422	1
SRR191423	1
SRR191424	1
SRR191425	1
SRR191426	1
SRR191427	1
SRR191428	1
SRR191429	1
SRR191430	1
SRR191431	1
SRR191432	1
SRR191433	1
SRR191434	1
SRR191435	1
SRR191436	1
SRR191437	1
SRR191438	1
SRR191439	1
SRR191440	1
SRR191441	1
SRR191442	1
SRR191443	1
SRR191444	1
SRR191445	1
SRR191446	1
SRR191447	1
SRR191448	1
SRR191449	1
SRR191450	1
SRR191451	1
SRR191452	1
SRR191453	1
SRR191454	1
SRR191455	1
SRR191456	1
SRR191457	1
SRR191458	1
SRR191459	1
SRR191460	1
SRR191461	1
SRR191462	1
SRR191463	1
SRR191464	1
SRR191465	1
SRR191466	1
SRR191467	1
SRR191468	1
SRR191469	1
SRR191470	1
SRR191471	1
SRR191472	1
SRR191473	1
SRR191474	1
SRR191475	1
SRR191476	1
SRR191477	1
SRR191478	1
SRR191479	1
SRR191480	1
SRR191481	1
SRR191482	1
SRR191483	1
SRR191484	1
SRR191485	1
SRR191486	1
SRR191487	1
SRR191488	1
SRR191489	1
SRR191490	1
SRR191491	1
SRR191492	1
SRR191493	1
SRR191494	1
SRR191495	1
SRR191496	1
SRR191497	1
SRR191498	1
SRR191499	1
SRR191500	1
SRR191501	1
SRR191502	1
SRR191503	1
SRR191504	1
SRR191505	1
SRR191506	1
SRR191507	1
SRR191508	1
SRR191509	1
SRR191510	1
SRR191511	1
SRR191512	1
SRR191513	1
SRR191514	1
SRR191515	1
SRR191516	1
SRR191517	1
SRR191518	1
SRR191519	1
SRR191520	1
SRR191521	1
SRR191522	1
SRR191523	1
SRR191524	1
SRR191525	1
SRR191526	1
SRR191527	1
SRR191528	1
SRR191529	1
SRR191530	1
SRR191531	1
SRR191532	1
SRR191533	1
SRR191534	1
SRR191535	1
SRR191536	1
SRR191537	1
SRR191538	1
SRR191539	1
SRR191540	1
SRR191541	1
SRR191542	1
SRR191543	1
SRR191544	1
SRR191545	1
SRR191546	1
SRR191547	1
SRR191548	1
SRR191549	1
SRR191550	1
SRR191551	1
SRR191552	1
SRR191553	1
SRR191554	1
SRR191555	1
SRR191556	1
SRR191557	1
SRR191558	1
SRR191559	1
SRR191560	1
SRR191561	1
SRR191562	1
SRR191563	1
SRR191564	1
SRR191565	1
SRR191566	1
SRR191567	1
SRR191568	1
SRR191569	1
SRR191570	1
SRR191571	1
SRR191572	1
SRR191573	1
SRR191574	1
SRR191575	1
SRR191576	1
SRR191577	1
SRR191578	1
SRR191579	1
SRR191580	1
SRR191581	1
SRR191582	1
SRR191583	1
SRR191584	1
SRR191585	1
SRR191586	1
SRR191587	1
SRR191588	1
SRR191589	1
SRR191590	1
SRR191591	1
SRR191592	1
SRR191593	1
SRR191594	1
SRR191595	1
SRR191596	1
SRR191597	1
SRR191598	1
SRR191599	1
SRR191600	1
SRR191601	1
SRR191602	1
SRR191603	1
SRR191604	1
SRR191605	1
SRR191606	1
SRR191607	1
SRR191608	1
SRR191609	1
SRR191610	1
SRR191611	1
SRR191612	1
SRR191613	1
SRR191614	1
SRR191615	1
SRR191616	1
SRR191617	1
SRR191618	1
SRR191619	1
SRR191620	1
SRR191621	1
SRR191622	1
SRR191623	1
SRR191624	1
SRR191625	1
SRR191626	1
SRR191627	1
SRR191628	1
SRR191629	1
SRR191630	1
SRR191631	1
SRR191632	1
SRR191633	1
SRR191634	1
SRR191635	1
SRR191636	1
SRR191637	1
SRR191639	1
SRR191640	3
SRR191641	1
SRR191642	1
SRR191643	1
SRR191644	3
SRR191645	1
SRR191646	1
SRR191647	1
SRR191648	3
SRR191649	1
SRR191650	1
SRR191651	3
SRR191652	1
SRR191653	1
SRR191654	1
SRR191655	1
SRR191656	1
SRR191657	1
SRR191658	1
SRR191659	1
SRR191660	1
SRR191661	3
SRR191662	1
SRR191663	3
SRR191664	1
SRR191665	1
SRR191666	1
SRR191667	1
SRR191668	1
SRR191669	1
SRR191670	1
SRR191671	1
SRR191672	1
SRR191673	1
SRR191674	1
SRR191675	1
SRR191676	1
SRR191677	1
SRR191678	1
SRR191679	1
SRR191680	1
SRR191681	3
SRR191682	1
SRR191683	1
SRR191684	1
SRR191685	1
SRR191686	3
SRR191687	1
SRR191688	1
SRR191689	1
SRR191690	1
SRR191691	3
SRR191692	1
SRR191693	1
SRR191694	1
SRR191695	1
SRR191696	1
SRR191697	1
SRR191698	3
SRR191699	3
SRR191700	1
SRR191701	1
SRR191702	1
SRR191703	1
SRR191704	1
SRR191705	1
SRR191706	1
SRR191707	3
SRR191708	3
SRR191709	3
SRR191710	1
SRR191711	1
SRR191712	1
SRR191713	1
SRR191714	1
SRR191715	1
SRR191716	1
SRR191717	1
SRR191718	1
SRR192425	3
SRR192532	3
SRR192534	1
SRR192536	1
SRR201778	3
SRR201983	3
SRR201984	3
SRR201985	3
SRR201986	3
SRR223496	20
SRR223497	20
SRR223506	50
SRR223524	50
SRR223525	20
SRR243575	20
SRR243576	20
SRR243577	20
SRR243578	20
SRR299025	20
SRR299026	10
SRR299027	20
SRR299028	20
SRR299106	10
SRR299107	10
SRR299108	3
SRR299109	3
SRR299110	3
SRR299111	3
SRR299112	3
SRR299113	10
SRR299114	3
SRR299115	3
SRR299116	10
SRR306518	10
SRR306519	3
SRR306838	10
SRR306839	10
SRR306840	20
SRR306841	10
SRR306842	20
SRR306843	3
SRR306844	20
SRR306845	10
SRR306846	10
SRR306847	10
SRR306848	3
SRR306849	10
SRR306850	20
SRR306851	10
SRR306852	10
SRR306853	20
SRR306854	10
SRR306855	20
SRR306856	10
SRR306857	3
SRR306858	20
SRR307006	20
SRR307007	20
SRR307008	20
SRR309133	10
SRR309134	10
SRR309135	3
SRR309136	3
SRR309137	10
SRR309138	10
SRR309139	10
SRR309140	10
SRR309141	10
SRR309142	10
SRR309143	10
SRR309144	10
SRR309262	20
SRR315112	50
SRR315113	50
SRR315114	50
SRR315115	50
SRR315116	50
SRR326279	1
SRR326280	1
SRR326281	1
SRR326282	1
SRR332171	50
SRR343343	1
SRR343344	1
SRR343345	1
SRR343346	1
SRR343347	1
SRR343348	1
SRR343349	1
SRR343350	1
SRR343351	3
SRR343352	1
SRR343353	1
SRR343354	3
SRR343355	1
SRR343356	1
SRR346062	10
SRR346063	3
SRR346064	10
SRR346065	10
SRR346066	3
SRR346067	10
SRR346068	10
SRR346069	3
SRR346070	10
SRR346127	1
SRR346128	1
SRR346129	1
SRR346516	3
SRR346517	3
SRR346518	1
SRR346519	3
SRR350976	20
SRR350978	20
SRR353602	50
SRR353603	50
SRR353604	50
SRR353635	50
SRR353636	50
SRR353637	50
SRR353638	50
SRR353639	50
SRR353640	50
SRR353641	50
SRR353642	50
SRR353643	50
SRR353644	50
SRR353645	50
SRR353646	50
SRR353647	50
SRR353648	50
SRR353649	3
SRR353650	50
SRR353651	50
SRR353652	50
SRR353653	50
SRR353654	50
SRR353655	3
SRR353656	3
SRR353657	3
SRR353658	3
SRR353659	3
SRR353948	50
SRR358976	1
SRR359290	10
SRR359291	10
SRR363685	1
SRR363686	1
SRR363687	1
SRR363688	1
SRR363689	3
SRR363690	1
SRR363691	1
SRR363692	1
SRR363693	1
SRR363694	1
SRR363695	1
SRR363696	1
SRR363697	1
SRR363698	1
SRR363699	1
SRR363700	1
SRR363701	1
SRR364001	50
SRR364003	50
SRR364004	50
SRR364005	50
SRR364065	50
SRR364705	10
SRR364706	20
SRR387394	20
SRR387777	10
SRR387778	10
SRR387779	10
SRR387780	10
SRR388226	20
SRR388227	20
SRR388228	20
SRR388229	20
SRR389077	3
SRR389078	3
SRR389079	20
SRR389081	3
SRR389082	1
SRR389083	3
SRR389084	3
SRR393760	20
SRR393761	10
SRR393762	10
SRR393763	3
SRR393764	3
SRR393765	3
SRR393766	3
SRR393767	3
SRR393768	3
SRR403004	1
SRR403005	1
SRR403006	1
SRR403007	1
SRR403008	1
SRR403009	3
SRR403010	1
SRR403011	1
SRR403012	1
SRR403013	1
SRR403014	1
SRR403015	1
SRR403016	1
SRR403017	1
SRR403018	1
SRR403019	3
SRR403020	10
SRR408751	3
SRR408752	3
SRR408753	3
SRR408754	3
SRR408755	3
SRR408756	3
SRR424591	20
SRR445374	20
SRR448330	3
SRR448331	1
SRR449330	10
SRR449331	10
SRR449332	10
SRR449333	10
SRR449334	10
SRR449335	10
SRR449336	10
SRR449337	10
SRR449360	20
SRR449361	20
SRR454063	3
SRR454064	3
SRR454065	3
SRR454066	3
SRR456936	3
SRR456937	1
SRR490650	10
SRR492714	50
SRR493378	1
SRR493379	1
SRR493380	1
SRR496394	20
SRR496395	20
SRR496397	20
SRR496398	20
SRR497699	10
SRR497700	20
SRR497701	10
SRR497702	10
SRR497703	10
SRR497704	10
SRR497705	10
SRR497706	20
SRR497707	10
SRR497708	20
SRR497709	10
SRR499844	50
SRR500125	20
SRR500875	20
SRR500876	50
SRR500877	50
SRR500878	20
SRR500879	20
SRR500880	20
SRR500881	20
SRR500882	20
SRR500883	20
SRR500884	20
SRR500885	20
SRR500886	20
SRR500887	20
SRR500888	50
SRR500889	20
SRR500890	20
SRR503576	10
SRR503577	10
SRR503578	10
SRR515313	1
SRR518946	1
SRR518947	1
SRR518948	1
SRR518949	1
SRR518950	1
SRR518951	1
SRR518952	1
SRR518953	1
SRR518954	1
SRR518955	1
SRR518956	1
SRR518957	1
SRR518958	1
SRR518959	1
SRR518960	1
SRR522063	3
SRR522064	10
SRR522065	20
SRR522066	20
SRR522067	3
SRR522068	10
SRR522069	10
SRR522070	10
SRR522071	10
SRR522072	10
SRR522073	10
SRR522074	10
SRR522075	10
SRR522076	10
SRR522077	10
SRR522078	10
SRR522079	1
SRR522080	1
SRR522081	10
SRR522082	10
SRR522083	10
SRR522084	10
SRR522085	10
SRR522086	10
SRR522087	10
SRR522088	10
SRR522114	10
SRR522115	10
SRR522116	10
SRR522117	10
SRR522120	10
SRR522121	10
SRR522122	10
SRR522123	10
SRR522124	10
SRR522125	10
SRR522126	10
SRR522127	10
SRR522128	10
SRR522129	10
SRR522130	10
SRR522131	10
SRR522132	20
SRR522133	10
SRR522134	20
SRR522135	10
SRR522136	10
SRR522137	20
SRR522138	20
SRR522139	10
SRR522140	10
SRR522141	10
SRR522142	10
SRR522143	10
SRR522144	10
SRR522145	10
SRR522146	10
SRR522147	10
SRR522148	10
SRR522149	10
SRR522150	10
SRR525258	10
SRR527727	3
SRR527728	3
SRR527729	50
SRR527730	50
SRR527731	1
SRR527732	1
SRR537099	1
SRR537100	1
SRR537101	1
SRR537102	1
SRR537103	1
SRR537104	3
SRR537105	3
SRR537106	3
SRR537107	3
SRR537108	3
SRR537109	10
SRR537110	3
SRR537111	3
SRR537112	3
SRR537113	10
SRR537114	1
SRR537115	1
SRR537116	1
SRR537117	3
SRR537118	3
SRR537119	3
SRR537120	3
SRR537121	3
SRR537122	3
SRR537123	3
SRR537124	1
SRR537125	3
SRR537126	3
SRR537127	10
SRR537128	10
SRR537129	10
SRR537130	1
SRR537131	10
SRR537132	10
SRR543502	3
SRR543503	10
SRR543504	10
SRR543505	10
SRR543506	3
SRR543507	10
SRR543508	10
SRR543509	10
SRR543510	20
SRR543511	20
SRR543512	20
SRR543513	20
SRR543514	10
SRR543515	10
SRR543516	10
SRR543517	10
SRR543518	10
SRR543519	10
SRR543520	3
SRR543521	3
SRR543522	20
SRR543523	20
SRR543524	20
SRR543525	20
SRR543526	20
SRR543527	20
SRR543528	10
SRR543529	10
SRR543530	10
SRR543531	10
SRR543532	3
SRR543533	3
SRR553476	3
SRR553477	3
SRR553478	10
SRR553479	10
SRR553480	3
SRR553481	3
SRR553482	10
SRR553483	10
SRR553572	3
SRR553573	3
SRR553574	1
SRR553575	1
SRR553576	3
SRR556766	20
SRR557138	20
SRR557666	1
SRR557667	1
SRR557668	1
SRR557669	1
SRR557670	1
SRR563525	1
SRR563526	1
SRR563527	1
SRR563528	1
SRR563529	1
SRR563530	1
SRR563531	1
SRR563532	1
SRR563533	1
SRR563534	1
SRR563535	1
SRR563536	1
SRR563537	1
SRR563538	1
SRR563539	1
SRR563540	1
SRR563541	1
SRR563542	1
SRR563543	1
SRR563544	1
SRR563545	1
SRR563546	1
SRR563547	1
SRR563548	1
SRR563549	1
SRR563550	1
SRR563551	1
SRR563552	1
SRR563553	1
SRR563554	1
SRR563555	1
SRR563556	1
SRR563557	1
SRR566986	1
SRR566987	1
SRR566988	1
SRR566989	1
SRR566990	1
SRR566991	1
SRR566992	1
SRR566993	1
SRR566994	1
SRR566995	1
SRR566996	1
SRR566997	1
SRR566998	1
SRR566999	1
SRR567000	1
SRR567001	1
SRR567002	1
SRR567003	1
SRR567004	1
SRR567005	1
SRR567006	1
SRR567007	1
SRR567008	1
SRR567009	1
SRR567010	1
SRR567011	1
SRR567012	1
SRR567013	1
SRR567014	1
SRR567015	1
SRR567016	1
SRR567017	1
SRR567018	1
SRR567019	1
SRR567020	1
SRR567021	1
SRR567022	1
SRR567023	1
SRR567024	1
SRR567025	1
SRR567026	1
SRR567027	1
SRR567028	1
SRR567029	1
SRR567030	1
SRR567031	1
SRR567032	1
SRR567033	1
SRR567034	1
SRR567035	1
SRR567036	1
SRR567037	1
SRR567038	1
SRR567039	1
SRR567040	1
SRR567041	1
SRR567042	1
SRR567043	1
SRR567044	1
SRR567045	1
SRR567046	1
SRR567047	1
SRR567048	1
SRR567049	1
SRR567050	1
SRR567051	1
SRR567052	1
SRR567053	1
SRR567054	1
SRR567055	1
SRR567056	1
SRR567057	1
SRR567058	1
SRR567059	1
SRR567060	1
SRR567061	1
SRR567062	1
SRR567063	1
SRR567064	1
SRR567065	1
SRR567066	1
SRR567067	1
SRR567068	1
SRR567069	1
SRR567070	1
SRR567071	1
SRR567072	1
SRR567073	1
SRR567074	1
SRR567075	1
SRR567076	1
SRR567077	1
SRR567078	1
SRR567079	1
SRR567080	1
SRR567081	1
SRR567082	1
SRR567083	1
SRR567084	1
SRR567085	1
SRR567086	1
SRR567087	1
SRR567088	1
SRR567089	1
SRR567090	1
SRR567091	1
SRR567092	1
SRR567093	1
SRR567094	1
SRR567095	1
SRR567096	1
SRR567097	1
SRR567098	1
SRR567099	1
SRR567100	1
SRR567101	1
SRR567102	1
SRR567103	1
SRR567104	1
SRR567105	1
SRR567106	1
SRR567107	1
SRR567108	1
SRR567109	1
SRR567110	1
SRR567111	1
SRR567112	1
SRR567113	1
SRR567114	1
SRR567115	1
SRR567116	1
SRR567117	1
SRR567118	1
SRR567119	1
SRR567120	1
SRR567121	1
SRR567122	1
SRR567123	1
SRR567124	1
SRR567125	1
SRR567126	1
SRR567127	1
SRR567128	1
SRR567129	1
SRR567130	1
SRR567131	1
SRR567132	1
SRR567133	1
SRR567134	1
SRR567135	1
SRR567136	1
SRR567137	1
SRR567138	1
SRR567139	1
SRR567140	1
SRR567141	1
SRR567142	1
SRR567143	1
SRR567144	1
SRR567145	1
SRR567146	1
SRR567147	1
SRR567148	1
SRR567149	1
SRR567150	1
SRR567151	1
SRR567152	1
SRR567153	1
SRR567154	1
SRR567155	1
SRR567156	1
SRR567157	1
SRR567158	1
SRR567159	1
SRR567160	1
SRR567161	1
SRR570429	1
SRR570430	1
SRR570431	1
SRR570432	1
SRR570433	1
SRR570434	1
SRR570435	1
SRR570436	1
SRR570437	1
SRR570438	1
SRR570439	1
SRR570440	1
SRR570441	1
SRR570442	1
SRR570443	1
SRR570444	1
SRR578243	10
SRR578244	3
SRR578245	20
SRR578246	20
SRR578247	10
SRR578248	1
SRR578249	10
SRR578250	10
SRR578251	3
SRR578252	10
SRR578253	20
SRR578254	10
SRR578255	10
SRR578256	10
SRR578257	3
SRR578258	10
SRR578259	20
SRR578260	20
SRR578261	1
SRR578262	10
SRR597814	10
SRR617229	1
SRR617230	1
SRR617231	1
SRR617232	1
SRR643766	50
SRR644513	50
SRR645769	20
SRR645770	20
SRR645771	20
SRR645772	20
SRR645773	20
SRR645774	20
SRR645775	50
SRR645776	20
SRR645777	50
SRR645778	50
SRR645779	50
SRR645780	50
SRR645781	20
SRR645782	20
SRR645783	50
SRR646457	3
SRR646458	10
SRR646459	10
SRR646460	3
SRR648404	1
SRR648405	1
SRR648406	1
SRR648407	1
SRR648408	1
SRR648409	1
SRR648410	1
SRR648411	1
SRR648412	1
SRR648413	1
SRR648414	1
SRR648415	1
SRR648416	1
SRR648417	1
SRR648418	1
SRR648419	1
SRR648420	1
SRR648421	1
SRR648422	1
SRR648423	1
SRR648424	1
SRR648425	1
SRR648426	1
SRR648427	1
SRR648428	1
SRR649360	10
SRR649361	20
SRR649362	20
SRR649363	20
SRR649364	20
SRR650317	20
SRR653421	10
SRR653422	10
SRR653423	10
SRR653424	10
SRR653425	10
SRR653426	10
SRR654040	3
SRR654041	3
SRR654042	3
SRR654043	10
SRR764776	20
SRR764777	50
SRR764778	50
SRR764779	20
SRR764780	50
SRR764781	20
SRR764782	20
SRR764783	50
SRR764784	20
SRR764785	10
SRR764786	20
SRR764787	3
SRR764788	10
SRR764789	20
SRR764790	10
SRR764791	10
SRR764792	20
SRR764793	10
SRR764794	10
SRR764795	10
SRR764796	10
SRR764797	10
SRR764798	20
SRR764799	50
SRR764800	20
SRR764801	50
SRR764802	20
SRR764803	20
SRR764804	10
SRR764805	20
SRR764806	20
SRR764807	20
SRR764808	20
SRR764809	20
SRR764810	20
SRR764811	20
SRR764812	10
SRR764813	20
SRR764814	20
SRR764815	50
SRR764816	20
SRR764817	50
SRR770714	50
SRR770715	50
SRR770716	50
SRR770717	10
SRR770718	10
SRR770719	1
SRR770720	3
SRR772114	20
SRR772115	10
SRR776494	10
SRR776495	10
SRR776496	10
SRR786614	10
SRR786615	10
SRR786616	10
SRR786617	10
SRR786618	10
SRR786619	10
SRR786620	10
SRR786621	10
SRR786622	10
SRR786623	10
SRR786624	10
SRR786625	10
SRR786626	10
SRR786627	10
SRR787327	1
SRR787328	10
SRR787329	1
SRR787330	3
SRR791043	20
SRR791044	20
SRR791045	20
SRR791046	20
SRR791047	20
SRR791048	20
SRR791049	20
SRR791050	20
SRR791051	20
SRR791052	10
SRR791053	20
SRR791054	10
SRR791055	20
SRR791056	10
SRR791057	10
SRR791058	10
SRR791059	10
SRR791060	10
SRR791061	10
SRR791062	10
SRR791063	10
SRR791064	10
SRR791065	10
SRR791066	10
SRR791067	10
SRR791068	10
SRR791069	10
SRR791070	10
SRR791071	10
SRR791072	10
SRR791073	10
SRR791074	20
SRR791578	20
SRR791579	20
SRR791580	20
SRR791581	20
SRR791582	20
SRR791583	20
SRR791584	20
SRR791585	20
SRR791586	10
SRR805725	3
SRR805726	3
SRR805727	3
SRR805728	3
SRR805729	3
SRR805730	3
SRR805731	3
SRR805732	3
SRR805733	3
SRR805734	3
[truncated: 653 more rows]

## Sheet: 2.SAR2652_150_Samples
SRR1294118
SRR1313218
SRR567157
SRR1023798
SRR364001
SRR764814
SRR1313065
SRR1024137
SRR934643
SRR567117
SRR1047847
SRR1145638
SRR950086
SRR925742
SRR403011
SRR950876
SRR522135
SRR363687
SRR925711
SRR191707
SRR191700
SRR567103
SRR764789
SRR567041
SRR764782
SRR921948
SRR1200499
SRR1024120
SRR1313143
SRR567009
SRR567149
SRR191521
SRR1066633
SRR805749
SRR934638
SRR563544
SRR1313102
SRR645777
SRR191670
SRR948747
SRR648409
SRR567092
SRR827467
SRR570429
SRR645779
SRR1313130
SRR868812
SRR1409743
SRR499844
SRR1012336
SRR1033465
SRR353649
SRR925710
SRR1066638
SRR1047831
SRR1002089
SRR868829
SRR827485
SRR191623
SRR934633
SRR243577
SRR243575
SRR827471
SRR567123
SRR648425
SRR846944
SRR567043
SRR1519070
SRR1313078
SRR1060754
SRR1313165
SRR1509733
SRR557668
SRR645780
SRR1107835
SRR191657
SRR1186059
SRR223506
SRR805878
SRR567059
SRR1313090
SRR566986
SRR332171
SRR921936
SRR925688
SRR648406
SRR567005
SRR518954
SRR764776
SRR1313147
SRR563554
SRR1186054
SRR315116
SRR1313075
SRR925690
SRR497706
SRR648421
SRR988500
SRR976738
SRR191412
SRR846938
SRR191605
SRR1067920
SRR1286930
SRR827457
SRR353640
SRR1047861
SRR1047865
SRR1313162
SRR1107834
SRR1313110
SRR976755
SRR363688
SRR567024
SRR353639
SRR1313207
SRR567037
SRR1294117
SRR567101
SRR191589
SRR1313210
SRR567088
SRR393761
SRR846958
SRR1313107
SRR925729
SRR243576
SRR1313081
SRR1313197
SRR014495
SRR1313156
SRR518956
SRR353653
SRR648408
SRR827464
SRR497708
SRR191587
SRR868831
SRR500887
SRR833713
SRR833715
SRR1313120
SRR567064
SRR1313157
SRR1193564
SRR1313176
SRR1193573
SRR772114
SRR648422
SRR648423
